# Supplementary material for: The Function and Role of Intercellular Adhesion Molecule 2 in Dental Pulp Cells and Tissue
Source: Int J Mol Sci. 2025 Dec 13;26(24):12006. doi: 10.3390/ijms262412006 (PMC12732756; doi:10.3390/ijms262412006)
Supplement: Supplementary file 1 [file ijms-26-12006-s001.zip]

Archive with 1 entries (1 files):
- ijms-3864223-supplementary.pdf
